# Supplementary material for: Long-read sequencing and genome assembly of natural history collection samples and challenging specimens
Source: Genome Biol. 2025 Feb 10;26:25. doi: 10.1186/s13059-025-03487-9 (PMC11809032; doi:10.1186/s13059-025-03487-9)
Supplement: Supplementary file 2 — Additional file 2: Table S1: Detailed list of species and samples, together with DNA extraction and long-read sequencing results of each SMRT cell. Table S2: Assembly statistics for Cathorops nuchalis and Cathorops wayuu. Table S3: High levels of contamination in samples of Russian desman, Hazel dormouse and slow worm. Table S4: Bradypus torquatus genome assemblies generated with data from ultra-low input libraries prepared with polymerases A/B and/or C at different coverages. Table S5: Genome assemblies generated with polymerases A/B and/or C data at different coverages for Elyisa timida, Scintilla philippinensis, and Podura aquatica. Table S6: Assembly statistics for all tested contig assemblers using sequenced PacBio HiFi reads from four SMRTs produced with polymerase A/B and one SMRT produced with polymerase C for Bradypus torquatus. [file 13059_2025_3487_MOESM2_ESM.xlsx]

## Sheet: Table S1
Table S1: Detailed list of species and samples, together with DNA extraction and long-read sequencing results of each SMRT cell.
species	year sampled	sample source	preservation	type of sample	DNA amount	DNA fragment sizes	library protocol	input	size selection	library length	sequencing platform	SMRT number	raw reads (Gb)	subread length (mean of raw data)	subread N50 of raw data	polymerase local base rate	number of HiFi reads	average HiFi read length (bp)	HiFi N50 read length (bp)	total HiFi yield (Gb)
northern three-toed jerboa (Dipus sagitta)	2006	Senckenberg Society for Nature Research (SGN), 95545	technical ethanol, room temperature	muscle	1,895 ng	~0.15 kb	-	-	-	-	-	-	-	-	-	-	-	-	-	-
	2006	SGN, 95541	technical ethanol, room temperature	muscle	28.9 ng	~0.1 kb	-	-	-	-	-	-	-	-	-	-	-	-	-	-
	1961	SGN, 56492	technical ethanol, room temperature	skin	2,660 ng	< 0.1 kb	-	-	-	-	-	-	-	-	-	-	-	-	-	-
pen-tailed treeshrew (Ptilocercus lowii)	1967	SGN, 95577	technical ethanol, room temperature	muscle	200 ng	~0.1 kb	-	-	-	-	-	-	-	-	-	-	-	-	-	-
long-eared flying mouse (Idiurus macrotis cansdalei)	2000	SGN, 89949	technical ethanol, room temperature	skin with hair	1,285 ng	13.4 kb	low input (2.0)	1,000 ng	AMPure PB beads (3 kb cutoff)	16.2 kb	PacBio Sequel IIe	1	45	4.4 kb	21.2 kb	1.47	77141	4036.4	4508	0.3
							ultra-low input	20.0 ng	BluePippin (3 kb cutoff)	9.2 kb	PacBio Sequel IIe	2	650	5.2 kb	4.9 kb	2.78	2054479	4853.6	4884	9.97
							ultra-low input with DNA repair beforehand	29.7 and 18.1 ng (two libraries pooled before sequencing)	BluePippin (3 kb cutoff) (both)	5.6 kb (pool)	PacBio Sequel IIe	3	363	3.1 kb	4.4 kb	2.89	1499454	4270.3	4659	6.4
maned sloth (Bradypus torquatus)	2003	Taxonomic Collections Center of the Federal University of Minas Gerais (CCT-UFMG), MM2400000 / Leibniz-Institut für Zoo- und Wildtierforschung (IZW), M178	likely pure ethanol, most of the time at -20°C (otherwise room temperature)	clogged blood	420 ng	> 140 kb	ultra-low input	20 ng total (Polymerase A+B)	BluePippin (7kb cutoff for both)	11 kb	PacBio SEQUEL II	1	644	10.6 kb	10.95 kb	2.87	2753609	10850.4	11061	29.9
												2	252	NA	NA	2.96	1002084	10678.7	10911	10.7
							ultra-low input	10 ng total (Polymerase A+B)	BluePippin (8kb cutoff for both)	10.7 kb	PacBio SEQUEL II	3	676	NA	NA	2.93	2983968	10922.8	10906	32.6
												4	730	10.94 kb	10.99 kb	2.93	2891820	11028.1	11013	31.9
							ultra-low input	13 ng total (Polymerase A+B)	BluePippin (7,8 kb cutoff for both)	9.9 kb	PacBio SEQUEL II	5	737	NA	NA	2.87	3424367	10009	9994	34.3
							ultra-low input with polymerase C	6,5 ng	BluePippin (8,3 kb cutoff)	10.1 kb	PacBio SEQUEL II	6	718	NA	NA	2.93	3217791	9917.4	9903	31.9
												7	638	11.05 kb	10.75 kb	2.77	2633114	10375.3	10429	27.3
												8	567	10.91 kb	10.64 kb	2.78	2433055	10200	10232	24.8
European blind snake (Xerotyphlops vermicularis)	2004	LIB / Museum Koenig Bonn, ZFMK-HER-83028	technical ethanol, probably not fixed in formalin, room temperature	skin and muscle	427.5 ng	~0.18 kb	-	-	-	-	-	-	-	-	-	-	-	-	-	-
	2011	LIB / Museum Koenig Bonn, ZFMK-HER-92960	technical ethanol, probably not fixed in formalin, room temperature	skin and muscle	15.2 ng	~0.1 kb	-	-	-	-	-	-	-	-	-	-	-	-	-	-
slow worm (Anguis fragilis)	2021	LIB / Museum Koenig Bonn, ZFMK-HER-103474	technical ethanol, possibly intermediate fixation in formalin, room temperature	muscle from tail cross-section	4,960 ng	12.2 kb	low input (2.0)	1,544 ng	AMPure PB beads (3 kb cutoff)	12.2 kb	PacBio Sequel IIe	1	16	3.5 kb	20.4 kb	1.64	15203	2631.1	3235	0.04
					4,500 ng	23.1 kb	ultra-low input	20.1 ng	AMPure PB beads (3 kb cutoff)	9.9 kb	PacBio Sequel IIe	2	538	7.0 kb	7.9 kb	2.82	2595190	7552.4	8117	19.6
							ultra-low input with DNA repair beforehand	3.6 and 7.7 ng (two libraries pooled before sequencing)	BluePippin (4 kb cutoff) and AMPure PB beads (3 kb cutoff)	6.8 kb (pool)	PacBio Sequel IIe	3	471	5.3 kb	5.6 kb	2.98	2240294	5609.2	5828	12.6
							ultra-low input	25.0 ng	AMPure PB beads (3 kb cutoff)	12.4 kb	PacBio Sequel IIe	4	709	6.8 kb	7.2 kb	2.76	3878846	7064	7378	27.4
	1878	LIB / Museum Koenig Bonn, ZFMK-HER-026416	technical ethanol, possibly intermediate fixation in formalin, room temperature	muscle from tail cross-section	7.6 ng	~3.5 kb	ultra-low input (pooled with Desmana moschata and Muscardinus avellanarius before size selection)	3.8 ng	BluePippin (4 kb cutoff) (pool)	3.9 kb (pool)	PacBio Sequel IIe	1	76	1.2 kb	1.4 kb	1.23	8188	772.5	937	0.006
Russian desman (Desmana moschata)	1947	LIB / Museum Koenig Bonn, ZFMK-MAM-1996.0539	likely pure ethanol, room temperature	muscle/skin	14.7 ng	0.8 kb	ultra-low input (pooled with Anguis fragilis (1878) and Muscardinus avellanarius before size selection)	5.4 ng	BluePippin (4 kb cutoff) (pool)	3.9 kb (pool)	PacBio Sequel IIe	1	76	1.2 kb	1.4 kb	1.23	45526	805.6	902	0.036
hazel dormouse (Muscardinus avellanarius)	2016	LIB / Museum Koenig Bonn, MAM2016-0842	technical ethanol, room temperature	foot	1,700 ng	13.2 kb	ultra-low input (pooled with Anguis fragilis (1878) and Desmana moschata before size selection)	34.0 ng	BluePippin (4 kb cutoff) (pool)	3.9 kb (pool)	PacBio Sequel IIe	1	76	1.2 kb	1.4 kb	1.23	107168	1104	1243	0.118
catfish (Cathorops nuchalis)	2014	LIB / Museum Koenig Bonn, pending	molecular grade ethanol, transported multiple times at room temperature until final storage at -20°C	fin	6,600 ng	52.9 kb	low input (3.0)	1,104 ng	AMPure PB beads (5 kb cutoff)	17.5 kb	PacBio Sequel IIe	1	460	9.3 kb	10.0 kb	2.72	447193	8418	9038	3.74
					14,000 ng	42.6 kb	low input (3.0)	1,978 ng	AMPure PB beads (5 kb cutoff)	20.1 kb	PacBio Sequel IIe	2	427	7.5 kb	8.5 kb	2.77	4522847	8832	9660	40.15
catfish (Cathorops wayuu)	2014	LIB / Museum Koenig Bonn, pending	molecular grade ethanol, transported multiple times at room temperature until final storage at -20°C	fin	3,920 ng	56.9 kb	low input (3.0)	1,992 ng	AMPure PB beads (5 kb cutoff)	23.8 kb	PacBio Sequel IIe	1	469	7.4 kb	8.5 kb	2.7	525790	9932	10645	5.2
					5,400 ng	52.4 kb	low input (3.0)	2,254 ng	AMPure PB beads (5 kb cutoff)	23.2 kb	PacBio Sequel IIe	2	345	8.9 kb	10.1 kb	2.77	4170598	8783.5	9757	36.05
water springtail (Podura aquatica)	2021	LOEWE Centre for Translational Biodiversity Genomics (TBG) / SGN	96 % ethanol, Ph. Eur.	whole individual	59.1 ng	20.2 kb	ultra-low input	24.95 ng	BluePippin (7 kb cutoff)	10.1 kb	PacBio Sequel IIe	1	330	9.4 kb	9.6 kb	2.84	1442393	9612.3	9630	13.86
							ultra-low input with polymerase C	5.5 ng	AMPure PB beads (3 kb cutoff)	8.1 kb	PacBio Sequel IIe	2	755	5.5 kb	5.6 kb	2.87	3905358	5554.7	5721	21.69
solar-powered sea slug (Elysia timida)	2021	TBG / SGN	living culture	whole individual	1,200 ng	20.5 kb	ultra-low input	10.1 ng	AMPure PB beads (3 kb cutoff)	7.0 kb	PacBio Sequel II	1	431	4.8 kb	5.6 kb	2.01	2834052	5849	6475	16.6
							ultra-low input	10.1 ng	AMPure PB beads (3 kb cutoff)	7.0 kb	PacBio Sequel II	2	510	5.2 kb	6.0 kb	2.11	4015399	5192	5797	20.8
							ultra-low input with polymerase C	2x ~8 ng (two libraries pooled before size selection)	AMPure PB beads (5 kb cutoff) (pool)	19.2 kb	PacBio Sequel IIe	3	612	6.8 kb	7.0 kb	2.65	3412953	6734	7023	22.98
Scintilla philippinensis	2020	TBG / SGN	frozen (-20°C) in absolute ethanol	muscle	325 ng	35.8 kb	ultra-low input	20.2 ng	BluePippin (4 kb cutoff)	7.8 kb	PacBio Sequel IIe	1	657	6.4 kb	6.2 kb	2.77	3694079	6065	6024	22.3
							ultra-low input with polymerase C	20.0 ng	BluePippin (3 kb cutoff)	5.9 kb	PacBio Sequel IIe	2	690	6.4 kb	6.6 kb	2.98	3854383	6659	6412	24.7

## Sheet: Table S2
Table S2: Assembly statistics for Cathorops nuchalis and Cathorops wayuu.
All tested hifiasm options used with HiFi reads from all three SMRT cells are listed.
For compleasm, completely detected genes are listed separately as single-copy (S) and duplicated (D) genes. The sum of both percentages represents the total gene completeness.
Species	Phase	Assembler	Assembly size (bp)	No. of contigs	Contig N50	GC (%)	L50	Largest contig	Error%	QV score	BUSCO (%)	Compleasm (%)
Cathorops nuchalis	alternate	hifiasm -l2	2281181096	20733	208294	42.86	3309	1757926	0.2243	26.5	80.8	not evaluated
Cathorops nuchalis	primary	hifiasm -l2	2734186546	3286	2704858	42.91	306	12925404	0.3027	25.2	96.2	not evaluated
Cathorops wayuu	alternate	hifiasm -l2	1726837670	20365	157966	42.88	3233	1147387	0.1574	28	58.8	not evaluated
Cathorops wayuu	primary	hifiasm -l2	3242988663	7966	974256	42.87	945	6238200	0.3002	25.2	95.4	not evaluated
Cathorops nuchalis	alternate	hifiasm --n-weight 5 --n-perturb 50000 --f-perturb 0.5 -D 10 -N 150 -s 0.2 -l0	290220495	6654	70208	42.84	1060	669918	0.0004	53.6	8.3	not evaluated
Cathorops nuchalis	primary	hifiasm --n-weight 5 --n-perturb 50000 --f-perturb 0.5 -D 10 -N 150 -s 0.2 -l0	4703119608	13931	620689	42.89	2130	4940133	0.358	24.5	96	not evaluated
Cathorops wayuu	alternate	hifiasm --n-weight 5 --n-perturb 50000 --f-perturb 0.5 -D 10 -N 150 -s 0.2 -l0	190109408	6313	37846	42.96	1340	518187	0.0563	32.5	4	not evaluated
Cathorops wayuu	primary	hifiasm --n-weight 5 --n-perturb 50000 --f-perturb 0.5 -D 10 -N 150 -s 0.2 -l0	4760482204	18087	467192	42.87	2867	4887817	0.3225	24.9	95.3	not evaluated
Cathorops nuchalis	alternate	hifiasm --n-weight 5 --n-perturb 50000 --f-perturb 0.5 -D 10 -N 150 -s 0.2 -l2	2367046662	21657	205395	42.87	3456	1757926	0.2265	26.4	82.1	not evaluated
Cathorops nuchalis	primary	hifiasm --n-weight 5 --n-perturb 50000 --f-perturb 0.5 -D 10 -N 150 -s 0.2 -l2	2649438682	2730	2885466	42.91	271	15523670	0.3184	25	96	not evaluated
Cathorops wayuu	alternate	hifiasm --n-weight 5 --n-perturb 50000 --f-perturb 0.5 -D 10 -N 150 -s 0.2 -l2	1776229429	21236	156077	42.89	3354	1147387	0.1306	28.8	59.2	not evaluated
Cathorops wayuu	primary	hifiasm --n-weight 5 --n-perturb 50000 --f-perturb 0.5 -D 10 -N 150 -s 0.2 -l2	3193284095	7421	1013823	42.87	898	5926859	0.3143	25	95.5	not evaluated
Cathorops nuchalis	alternate	hifiasm --n-weight 5 --n-perturb 50000 --f-perturb 0.5 -D 10 -N 150 -s 0.2 hom18 -l0	1579664890	14115	204216	42.78	2307	1757926	0.2665	25.7	57.6	not evaluated
Cathorops nuchalis	primary	hifiasm --n-weight 5 --n-perturb 50000 --f-perturb 0.5 -D 10 -N 150 -s 0.2 hom18 -l0	3407572856	7403	1065688	42.94	907	6499623	0.2636	25.8	96.1	not evaluated
Cathorops wayuu	alternate	hifiasm --n-weight 5 --n-perturb 50000 --f-perturb 0.5 -D 10 -N 150 -s 0.2 hom18 -l0	1462696513	15560	165820	42.75	2587	1282200	0.1028	29.9	51.1	not evaluated
Cathorops wayuu	primary	hifiasm --n-weight 5 --n-perturb 50000 --f-perturb 0.5 -D 10 -N 150 -s 0.2 hom18 -l0	3476741986	10237	735859	42.92	1300	5193067	0.2857	25.4	95.3	not evaluated
Cathorops nuchalis	alternate	hifiasm --n-weight 5 --n-perturb 50000 --f-perturb 0.5 -D 10 -N 150 -s 0.2 hom18 -l2	2417349246	22071	204843	42.88	3536	1757926	0.3053	25.2	83.2	S:85.03%, D:1.21%, F:6.48%, M:7.20%
Cathorops nuchalis	primary	hifiasm --n-weight 5 --n-perturb 50000 --f-perturb 0.5 -D 10 -N 150 -s 0.2 hom18 -l2	2599025375	2329	3273642	42.9	237	15102707	0.2418	26.2	96.1	S:96.65%, D:1.81%, F:0.47%, M:1.07%
Cathorops wayuu	alternate	hifiasm --n-weight 5 --n-perturb 50000 --f-perturb 0.5 -D 10 -N 150 -s 0.2 hom18 -l2	2387393947	26569	160267	42.86	4409	1295560	0.207	26.8	79.1	S:80.99%, D:1.62%, F:7.80%, M:9.48%
Cathorops wayuu	primary	hifiasm --n-weight 5 --n-perturb 50000 --f-perturb 0.5 -D 10 -N 150 -s 0.2 hom18 -l2	2591433750	3227	2130818	42.89	346	12692432	0.2032	26.9	95.4	S:95.60%, D:2.31%, F:0.85%, M:1.24%

## Sheet: Table S3
Table S3: High levels of contamination in samples of Russian desman, Hazel dormouse and slow worm.
We applied the PacBio ultra-low input protocol to three additional ethanol-preserved samples of the Russian desman (Desmana moschata, sampled in 1947),
Hazel dormouse (Muscardinus avellanarius, sampled in 2016), and the slow worm (Anguis fragilis, sampled 146 years ago in 1878) (Supplementary Table 1).
All three additional samples were barcoded and pooled and one SMRT cell was sequenced. Using kraken2 v2.1.3 with the PlusPFP database (downloaded March 2023)
to assess levels of contamination in the sequenced reads revealed a substantial amount of contamination ranging from 71.29% (slow worm) to 90.95% (Russian Desman).
Since kraken2 is not suited for estimating non-human or non-mouse animal contamination, we further aligned the reads against available assemblies of related species.
Of the Russian desman reads, only 13 (0.02%) aligned to the reference genome of the Iberian mole (Talpa occidentalis, GCF_014898055.3).
None of the reads obtained from the slow worm aligned to the reference genome of Elgaria multicarinata (GCA_023053635.2),
and only 4,245 (3.96%) of the hazel dormouse reads aligned to the reference genome of the same species (GCA_963383645.1).
Species name	Sampling year	No. HiFi reads	kraken contamination estimate	kraken contamination breakdown
Anguis fragilis	1878	8188	0.7129	71% Eukaryota, 0.02% Fungi, 0.02% Bacteria
Muscardinus avellanarius	2016	107168	0.8789	87.28% Eukaryota, 0.07% Bacteria, 0.01% Viral
Desmana moschata	1947	45526	0.9095	90.95% Eukaryota

## Sheet: Table S4
Table S4: Bradypus torquatus genome assemblies generated with data from ultra-low input libraries prepared with polymerases A/B and/or C at different coverages.
An asterisk in column D indicates coverage obtained by subsampling. Since we randomly subsampled reads but coverage is determined by the total number of bp in the reads, the coverages may differ slightly.
For compleasm, completely detected genes are listed separately as single-copy (S) and duplicated (D) genes. The sum of both percentages represents the total gene completeness.
We also list the final assembly after scaffolding and manual curation in the last row (contig N50 decreased slightly because contigs can be split by Yahs during scaffolding) for completeness.
Assembly type	Test	# Libraries	Polymerases	Coverage (based on 3.13Gb genome size)	# Reads (mio)	Assembly Size (Gb)	# Contigs	Contig N50 (Mb)	Area under the contig Nx curve	compleasm
contig only	all read data	4	A/B + C	71.4	21.3	3.13	4981	4.88	6231376	S: 94.2%, D: 2.2%, F: 1.2%, M: 2.4%
	A/B vs. C at equal coverage	1	A/B	11.2*	3.5	2.99	22403	0.264	380850	S: 74.8%, D: 2.2%, F: 7.5%, M: 15.5%
		1	C	10.9*	3.4	3.07	9077	1.22	1625139	S: 86.9%, D: 2.4%, F: 3.1%, M: 7.7%
	A/B vs. C at unequal coverage	2	A/B	44.8	13.1	3.06	16490	0.405	610658	S: 83.0%, D: 2.3%, F: 5.3%, M: 9.4%
		1	C	26.9	8.3	3.13	5793	3.5	4646623	S: 94.1%, D: 2.3%, F: 1.3%, M: 2.3%
	effect of number of A/B libraries	1	A/B	20.6*	5.9	3.02	18180	0.344	501681	S: 81.7%, D: 2.2%, F: 5.6%, M: 10.4%
		2	A/B	20.6*	5.9	3.03	17712	0.355	530567	S: 81.6%, D: 2.2%, F: 5.9%, M: 10.3%
		3	A/B	20.4*	6	3.04	18499	0.346	518376	S: 81.3%, D: 2.2%, F: 5.9%, M: 10.6%
	2 ultra-low input libraries at difference coverages	2	A/B	33.6*	9.6	3.04	16498	0.393	583823	S: 82.6%, D: 2.2%, F: 5.4%, M: 9.6%
		1+1	A/B + C	31.5*	9.3	3.1	5121	3.44	4642092	S: 92.4%, D: 2.4%, F: 1.4%, M: 3.9%
final scaffolded and curated assembly	-	4	A/B + C	71.4	21.3	3.13	5022	4.75	6.17564e+06	S: 95.1%, D: 2.2%, F: 0.6%, M: 2.1%

## Sheet: Table S5
Table S5: Genome assemblies generated with polymerases A/B and/or C data at different coverages for Elyisa timida, Scintilla philippinensis, and Podura aquatica.
An asterisk in column E indicates coverage obtained by subsampling. Coverage estimates are based on either the larger haplotype assembly (Elysia timida) or the primary assembly (Scintilla, Podura) produced by using all available SMRT cells per sample.
For compleasm, completely detected genes are listed separately as single-copy (S) and duplicated (D) genes. The sum of both percentages represents the total gene completeness.
We also list results for Anguis fragilis and Idiurus macrotis, where assembly failed due to contamination and low SMRT cell output.
Species	Assembly	# Libraries	Polymerases	Coverage	# Reads (mio)	Assembly Size (Gb)	# Contigs	Contig N50 (Mb)	compleasm
Elysia timida	A/B + C assembly	3	A/B + C	69.4	10.2624	0.87	6934	0.675752	S: 94.1%, D: 3.7%, F: 1.3%, M: 0.9%
	A/B full assembly	2	A/B	42.5	6.84955	0.78	5271	0.473	S: 94.0%, D: 3.7%, F: 0.9%, M: 1.4%
	A/B vs. C at equal coverage	2	A/B	26.4*	4.20541	0.749	5027	0.347075	S: 93.8%, D: 3.9%, F: 1.7%, M: 1.4%
		1	C	26.4	3.41295	0.757	5626	0.330979	S: 93.3%, D: 3.4%, F: 1.3%, M: 2.1 %
Scintilla philippinensis	A/B + C assembly	2	A/B +C	36.1	7.54846	1.86	38901	0.075103	S: 77.0%, D: 16.5%, F: 4.0%, M: 2.5%
	A/B vs. C at equal coverage	1	A/B	17.1	3.69408	1.771	54316	0.04334	S: 68.1%, D: 21.0% F: 6.9% M: 3.9%
		1	C	17.1*	3.4708	1.878	48827	0.052055	S: 70.0%, D: 19.9%, F: 6.8%, M: 3.3%
Podura aquatica	Primary assembly	2	A/B + C	99.5	4.16914	0.28	404	5.7424	S: 82.9%, D: 10.5%, F: 1.1%, M: 5.5%
	A/B vs. C at equal coverage	1	A/B	49.8	1.34567	0.279	896	0.918894	S: 73.6%, D: 19.2%, F: 1.2%, M: 6.1%
		1	C	49.8*	2.4244	0.269	756	2.7666	S: 84.0%, D: 9.4%, F: 1.2%, M: 5.4%
Anguis fragilis	A/B assembly	2	A/B	-	8.71433	3.97	92434	0.059169	not evaluated
Idiurus macrotis	A/B assembly (mostly bacterial contamination)	2	A/B	-	3.55393	0.072	3092	0.057969	not evaluated

## Sheet: Table S6
Table S6: Assembly statistics for all tested contig assemblers using sequenced PacBio HiFi reads from four SMRTs produced with polymerase A/B and one SMRT produced with polymerase C for Bradypus torquatus.
Rows where only “+ purge-dups” is written in column 1 correspond to the results of running purge-dups on the assembly specified in the previous line.
Assembler	Assembly Size (bp)	No. of contigs	Contig N50 (bp)	Mean contig length (bp)	Median contig length (bp)
hifiasm –primary -l1	6492862359	21154	669697	306933	146596
hifiasm + purge-dups	3634214751	6778	1042864	536178	306501
hifiasm + (purge-dups x2)	3268607118	6275	1082544	520894	271921
hicanu	11702634164	220262	89416	53130.5	27847
hicanu + purge-dups	3233510243	26646	209364	121351	72615.5
Flye –hifi	7530663289	111051	104954	67812.7	41285
Flye –hifi –read-error 0.01	3412406056	11762	2981282	290121	28276
Flye –hifi –read-error 0.01 --min-overlap 5000	3409616954	12779	2986610	266814	24366
purge-dups	3197566272	5448	3244352	586925	58605.5
Flye –hifi –read-error 0.03	3228111496	8041	2663738	401456	36374
Flye –hifi –read-error 0.03 –min-overlap 5000	3237003137	9839	3417836	328997	27101
purge-dups	3107695920	5088	3644537	610789	69333
